# Supplementary material for: Maternal Fiber Intake and Perinatal Depression and Anxiety
Source: Nutrients. 2024 Jul 31;16(15):2484. doi: 10.3390/nu16152484 (PMC11313952; doi:10.3390/nu16152484)
Supplement: Supplementary file 1 [file nutrients-16-02484-s001.zip]

Archive with 1 entries (1 files):
- nutrients-3056361-supplementary.pdf
